# Supplementary material for: Molecular and Clinical Studies in 138 Japanese Patients with Silver-Russell Syndrome
Source: PLoS One. 2013 Mar 22;8(3):e60105. doi: 10.1371/journal.pone.0060105 (PMC3606247; doi:10.1371/journal.pone.0060105)
Supplement: Table S1 — Primers utilized in the methylation analysis and microsatellite analysis. (XLS) [file pone.0060105.s002.xls]

## Sheet: Table_S1
Table S1. Primers utilized in the methylation analysis and microsatellite analysis.
		Forward (5’ ® 3’)	Reverse (5’ ® 3’)	AT	PS	Enz.*	Frag. sizes†
<Methylation analysis by COBRA>
ARHI-DMR (CG3)	Ch. 1	GGTTTTAAGGAATAGAAGTTGTTGA	AACCCAACAACTAACAATAAATATTTT	55	220	BstUI	122/62/36
NAP1L5-DMR	Ch. 4	GGGGTTTTTTAGTTATTTGATTAGT	AAAATCTCTCTAAACCAACTC	55	241	TaqI	154/65/22
ZAC1-DMR	Ch. 6	GGGGTAGTYGTGTTTATAGTTTAGTA	CRAACACCCAAACACCTACCCTA	62	152	TaqI	91/61
GRB10-DMR	Ch. 7	GTTATATAATATTGTTTTATGGTTGG	GCTCTCCAAATACTCAAATAAACTCC	57	246	TaqI	158/88
PEG10-DMR	Ch. 7	GGTTTTTTTATTTGTTTTGGGGTATA	ATATAAAACCCCATCCTTCCTATCTT	57	199	TaqI	106/93
MEST-DMR	Ch. 7	TYGTTGTTGGTTAGTTTTGTAYGGTT	CCCAAAAACAACCCCAACTC	57	219	TaqI	101/97/21
H19-DMR (CTCF6)	Ch. 11	TGGGAGGAGATATTAGGGGAATA	TCCCAAACCATAACACTAAAACC	58	435	AflIII, Hpy188I	300/135, 233/202
KvDMR1	Ch. 11	TCCCAACTTCCATCCCAATA	TTTTTGGGAGGGTTTGAAT	55	326	Hpy188I, EciI	217/109, 272/54
IG-DMR (CG4)	Ch. 14	AATTATTTTTTGGATAAGAGAGTATA	ATTACAAACCAAAATAAAATATAATAAATC	57	203	BstUI	123/62/18
MEG3-DMR (CG7)	Ch. 14	GTTTATTTTTTTAAAAGTGATTGGT	TATACCTAAATTCACCCTACCTAAC	52	205	BstUI	149/56
SNRPN-DMR	Ch. 15	AGGGAGTTGGGATTTTTGTATTG	CTCCCCAAACTATCTCTTAAAAAAAACC	57	240	RsaI	205/35
PEG3-DMR	Ch. 19	AAAAGGTATTAATTATTTATAGTTTGGT	AAAAATATCCACCCTAAACTAATAA	57	322	TaqI	206/116
MCTS2-DMR	Ch. 20	GTTAGAATTAATTTATTAGGGTG	AAATCCCCTACAAAAAAACC	57	299	TaqI	172/127
NNAT-DMR	Ch. 20	ATTTTTTTTGTATTTTTTTTATAGATAT	ATTTTAAACCCAAATCCTCTACTTC	55	197	BstUI	153/44
L3MBTL-DMR (CG3)	Ch. 20	GGTTTAGTTAATTTTTATAGATATTGATT	ACCCTAAATATATCTTACTTTCCCC	57	220	BstUI	163/57
NESP55-DMR	Ch. 20	GTTTTTTTGGTTTTTTTGTTTTAT	AAACAACTCAAAATCTACCTCCTC	57	196	TaqI	147/49
NESPAS-DMR	Ch. 20	AATTTGTGGTATGAGGAAGAGTGAT	TCAACCATTAAACAAAAATCATACC	57	235	BstUI	130/105
GNAS1A-DMR	Ch. 20	TTTTTGGTTTGTTTTTGTTTTTTTT	ATAACCATCTTCAACATAATAACCC	57	257	BstUI	180/77
XIST-DMR	Ch. X	AAAATGTTTTAGAAAGAATTTTAAGTGTAG	AAATAAATTTTAAACCAACCAAATCAC	57	207	TaqI	147/60
<Methylation analysis by pyrosequencing>
H19-DMR (CTCF6)	Ch. 11	GAGTTYGGGGGTTTTTGTATAGT	biotin-TAAATAATACCCRACCTAAAAATCTAA	54	279
Sequence primer	Ch. 11	GGTTGTAGTTGTGGAAT
<Methylation analysis for the MEST-DMR>
Methylated allele	Ch. 7	TAGTTGCGTTTCGTAAGCGTAGTGTC	ACACAATCCTCCGCTCGCCTA	58	291
Unmethylated allele	Ch. 7	GTGGTAGTTGTGTTTTGTAAGTGTAGTGTT	CACACAATCCTCCACTCACCTACA	60	296
<Microsatellite analysis>
D11S2071		AGGGCAATGAGGACATGAAC	ATGTGGCTGGTCCACCTG	60
D11S922		GGGGCATCTTTGGCTA	CCGGTTTGGTTCAGG	58
D11S1318		CCCGTATGGCAACAGG	TGTGCATGTNCATGAGTG	58
D11S988		CAGAAAATAGTTCAGACCACCA	GGGACAAGAGAAAGTTGAACA	58
D7S531		AAACTGTGGTCCTGGCTG	AAACTAGAGTCCTGGCCTGA	58
D7S484		TGCGTTTGATCGAAGCAGA	GCTGAGCAAGGCATTGTTT	52
D7S2846		TCATCATTTGATGGACAC	TCACTTTTCTGAAGAGAC	58
D7S519		ACAGCCAAGCATTTCTGCTG	ACAGACCAGGACTCAGCCAG	62
D7S672		ACATGAAGGTCTACCAGTAGCC	CACTTTGGTTGGAGCAAGG	62
D7S669		ATGCAACCTACCCTCAAATG	TACGGNTTACCCACATTGCTAT	58
D7S684		GCTTGCAGTGAGCCGAC	GATGTTGATGTAAGACTTTCCAGCC	58
D7S1824		GCACCTGTTTGATTCAGTCA	CCAGCCTGTGTGACTATGTG	62
D7S550		TCTCATCTGTGAATGCACTATC	GCAGTTGGGTTATTTCAAGTC	58
<Direct sequencing of the ARHI-DMR and its flanking primer-binding sites for COBRA>
Above region		ACGTATCTCCCCTCCGAATC	ATGTGCAGGGAAAGCACAC	58	292
AT: annealing temperature (°C), PS: product size (bp); COBRA: combined bisulfite restriction analysis; Y: C or T (pyrimidine); R: A or G (purine); and N: A or G or C or T (any base).
*These enzymes digests methylated clones.
†Fragment sizes of methylated clones after enzyme digestion.
