# Supplementary material for: Molecular and Clinical Studies in 138 Japanese Patients with Silver-Russell Syndrome
Source: PLoS One. 2013 Mar 22;8(3):e60105. doi: 10.1371/journal.pone.0060105 (PMC3606247; doi:10.1371/journal.pone.0060105)
Supplement: Table S3 — Methylation indices for multiple differetially methylated resions (DMRs) obtained by COBRA in 38 patients with Silver-Russell syndrome. (XLSX) [file pone.0060105.s004.xlsx]

## Sheet: Table S3
Table S3. Methylation indices for multiple differetially methylated resions (DMRs) obtained by COBRA in 38 patients with Silver-Russell syndrome.
			Ch. 1	Ch. 4	Ch. 6	Ch. 7	Ch. 7	Ch. 7	Ch. 11	Ch. 11	Ch. 14	Ch. 14	Ch. 15	Ch. 19	Ch. 20	Ch. 20	Ch. 20	Ch. 20	Ch. 20	Ch. 20	Ch. X
	Case	Sex	ARHI-DMR	NAP1L5-DMR	ZAC1-DMR	GRB10-DMR	PEG10-DMR	MEST-DMR	H19-DMR	Kv-DMR1	IG-DMR (CG4)	MEG3-DMR (CG7)	SNRPN-DMR	PEG3-DMR	MCTS2-DMR	NNAT-DMR	L3MBTL-DMR	NESP55-DMR	NESPAS/ GNASXL-DMR	GNAS1A-DMR	XIST-DMR
Mathylated allele			Mat	Mat	Mat	Mat	Mat	Mat	Pat	Mat	Pat	Pat	Mat	Mat	Mat	Mat	Mat	Pat	Mat	Mat	Random
H19-DMR hypomethylation	1	F	0.342363	0.561063	0.453595	0.365637	0.639175	0.366227	0.112	0.523	0.514917	0.477375	0.385615	0.409317	0.454178	0.651653	0.450093	0.460526	0.468421	0.545029	0.532502
(Group 1)	2	F	0.381359	0.536125	0.502876	0.415047	0.586552	0.380684	0.117	0.505	0.507959	0.490836	0.403611	0.503564	0.448877	0.678443	0.415203	0.488176	0.494421	0.558291	0.489726
	3	F	0.434242	0.428999	0.58005	0.347342	0.539698	0.302515	0.122	0.556	0.468278	0.436281	0.348527	0.452	0.456868	0.647113	0.432625	0.445205	0.491216	0.544795	0.443255
	4	F	0.400753	0.450786	0.471933	0.336604	0.609615	0.358149	0.139	0.549	0.531919	0.441102	0.368554	0.465999	0.468	0.636893	0.411534	0.438923	0.435426	0.47404	0.482344
	5	F	0.387576	0.483919	0.592448	0.432728	0.759694	0.442349	0.156	0.549	0.558629	0.549695	0.493413	0.48447	0.441116	0.697804	0.368919	0.571429	0.559322	0.606236	0.427174
	6	M	0.392372	0.407359	0.448552	0.369333	0.592566	0.294223	0.163	0.578	0.483378	0.439928	0.353364	0.47418	0.453119	0.641815	0.392493	0.452459	0.432272	0.494158	…
	7	M	0.405869	0.581774	0.516496	0.343308	0.593886	0.322766	0.184	0.435	0.542354	0.422928	0.329646	0.44789	0.445087	0.640493	0.425264	0.472401	0.529364	0.555418	…
	8	M	0.379859	0.578192	0.52114	0.372282	0.679035	0.341884	0.212	0.589	0.550017	0.447272	0.333972	0.450914	0.43999	0.670247	0.406784	0.50996	0.494087	0.539379	…
	9	M	0.352476	0.524458	0.533182	0.348531	0.633131	0.352279	0.228	0.446	0.526215	0.438097	0.31456	0.463	0.447712	0.651762	0.39796	0.456376	0.54476	0.57977	…
	10	F	0.296257	0.610127	0.449654	0.366579	0.564591	0.313385	0.262	0.318	0.54288	0.392707	0.328807	0.487705	0.433151	0.603993	0.360504	0.434916	0.418385	0.501	0.43431
	11	M	0.370703	0.423899	0.54248	0.375872	0.611229	0.416539	0.269	0.587	0.472883	0.498685	0.345281	0.474078	0.441394	0.732713	0.362627	0.497786	0.468113	0.537496	…
	12	F	0.362448	0.467561	0.515957	0.360337	0.571754	0.368366	0.338	0.557	0.547655	0.463605	0.342815	0.451868	0.427673	0.671152	0.415516	0.445748	0.415509	0.530366	0.451223
	13	F	0.0329557	0.467379	0.420282	0.328887	0.64568	0.313739	0.344	0.568	0.554024	0.447014	0.296264	0.443835	0.317338	0.635138	0.325516	0.466403	0.412446	0.495601	0.449974
	14	M	0.366902	0.481462	0.427752	0.386615	0.58842	0.364001	0.348	0.422	0.546691	0.488966	0.343115	0.419089	0.439558	0.727324	0.374874	0.491682	0.502378	0.54652	…
Upd(7)mat	49	M	0.353055	0.525141	0.403449	0.973957	0.978273	0.937751	0.583	0.58	0.512915	0.42388	0.345381	0.462687	0.425768	0.589259	0.370261	0.412776	0.445864	0.483046	…
(Group 2)	50	M	0.373365	0.478962	0.430898	0.972262	0.981873	0.943825	0.528	0.479	0.547481	0.44755	0.311325	0.444254	0.434724	0.707779	0.386289	0.434193	0.520295	0.555418	…
	51	F	0.379891	0.447826	0.526674	0.983619	0.984761	0.940296	0.541	0.582	0.486793	0.477498	0.33976	0.425648	0.44628	0.659151	0.410217	0.451969	0.577588	0.539768	0.449632
	52*	M	0.329737	0.496168	0.512213	0.805492	0.95567	0.853348	0.45	0.416	0.472918	0.471287	0.317681	0.451279	0.505034	0.678346	0.430991	0.438544	0.305415	0.625222	…
Unknown	53	M	0.31848	0.411182	0.363055	0.364639	0.581332	0.331964	0.455	0.484	0.53105	0.442241	0.288003	0.338543	0.447575	0.560527	0.402814	0.446316	0.333333	0.464425	…
(Group 3)	54	M	0.318463	0.381165	0.44295	0.315918	0.53748	0.263182	0.455	0.427	0.514642	0.442138	0.280775	0.38554	0.397122	0.581	0.327368	0.388177	0.417536	0.474921	…
	55	F	0.327484	0.434815	0.471245	0.395283	0.594012	0.327253	0.463	0.573	0.453578	0.427516	0.279059	0.443184	0.466423	0.615852	0.406205	0.457347	0.430754	0.379616	0.45652
	56	F	0.392608	0.427558	0.358848	0.426528	0.563979	0.405556	0.474	0.547	0.508517	0.498973	0.338557	0.433311	0.469758	0.682151	0.424698	0.471942	0.449078	0.595104	0.460165
	57	F	0.345489	0.344122	0.38655	0.404178	0.622666	0.291779	0.477	0.494	0.498079	0.443865	0.276867	0.354124	0.457745	0.660791	0.347506	0.412415	0.365995	0.426736	0.382952
	58	M	0.349523	0.395231	0.450085	0.315232	0.530881	0.267239	0.479	0.574	0.469506	0.412356	0.257182	0.380917	0.426044	0.716442	0.323651	0.357013	0.377603	0.499514	…
	59	M	0.310118	0.415012	0.402359	0.373898	0.553943	0.295277	0.491	0.466	0.473134	0.446822	0.26352	0.293091	0.44993	0.668874	0.320107	0.389631	0.354794	0.483637	…
	60	F	0.312433	0.382174	0.425393	0.398864	0.545293	0.320237	0.496	0.496	0.45093	0.481101	0.287607	0.412597	0.432411	0.758715	0.359145	0.418085	0.367121	0.511866	0.407093
	61	M	0.30375	0.391837	0.482873	0.404178	0.533717	0.270005	0.512	0.432	0.447876	0.478316	0.244661	0.366485	0.447702	0.66	0.332426	0.391349	0.33119	0.423115	…
	62	M	0.375061	0.423585	0.418785	0.389721	0.542729	0.405938	0.513	0.367	0.518697	0.459193	0.331321	0.428329	0.445498	0.719384	0.40004	0.482315	0.456711	0.565234	…
	63	M	0.388193	0.302878	0.517253	0.442261	0.602287	0.481071	0.521	0.5	0.517999	0.577749	0.320967	0.310704	0.370773	0.707	0.343183	0.612709	0.404653	0.488	…
	64	M	0.524837	0.657605	0.448414	0.42144	0.610851	0.449834	0.528	0.521	0.54208	0.504128	0.340896	0.376097	0.467481	0.651481	0.453112	0.494721	0.377207	0.592458	…
	65	M	0.435264	0.447278	0.435621	0.371274	0.576537	0.320261	0.534	0.544	0.568649	0.427809	0.32671	0.469162	0.487535	0.736929	0.434219	0.439852	0.51472	0.569766	…
	66	M	0.353451	0.419374	0.352871	0.322067	0.528897	0.310136	0.54	0.43	0.519004	0.411431	0.29655	0.375081	0.42169	0.583	0.370033	0.438063	0.400284	0.571292	…
	67	M	0.35755	0.460464	0.499422	0.403583	0.617932	0.39993	0.545	0.591	0.479243	0.490987	0.322101	0.46971	0.466837	0.641895	0.415327	0.45236	0.377965	0.516047	…
	68	M	0.373176	0.385282	0.460744	0.41845	0.543654	0.301089	0.545	0.479	0.536221	0.486386	0.303741	0.331444	0.48549	0.668969	0.384013	0.38961	0.38707	0.522589	…
	69	M	0.371105	0.465397	0.399785	0.388464	0.588721	0.34607	0.55	0.4	0.502346	0.460513	0.308956	0.42549	0.454512	0.650617	0.424476	0.435583	0.370383	0.549052	…
	70	F	0.352396	0.45187	0.463566	0.349388	0.530859	0.275811	0.553	0.537	0.523904	0.428276	0.29104	0.423863	0.42567	0.642473	0.340371	0.434066	0.423225	0.437819	0.416728
	71	M	0.325268	0.363039	0.423663	0.422078	0.529414	0.296493	0.559	0.45	0.535162	0.467113	0.263473	0.405666	0.473747	0.728601	0.341609	0.36953	0.378486	0.549519	…
	72	M	0.368828	0.40947	0.468527	0.399726	0.549383	0.325611	0.579	0.563	0.524711	0.473819	0.340368	0.423609	0.453952	0.730745	0.400891	0.435907	0.494875	0.508179	…
Reference data	Max.		0.736955	0.588	0.719066	0.477136	0.667685	0.491455	0.6	0.608	0.693825	0.6	0.453166	0.575768	0.527286	0.809583	0.506565	0.61916	0.58	0.684377	0.511801
	Mim.		0.177895	0.305	0.262232	0.233713	0.507407	0.207568	0.387	0.29	0.351014	0.370298	0.185471	0.293	0.27505	0.516754	0.258196	0.277691	0.272	0.258874	0.363521
*Mosaic upd(7)mat.
COBRA: combined bisulfite restriction analysis; Pat: paternal allele; Mat: maternal allele; M: Male; and F: female
The MIs for the H19-DMR represent those obtained for the AflIII site (Figure 1A), and those for the KvDMR1 indicate those obtained for the Hpy188I site (Figure S1A). The MIs have not been examined for the XIST-DMR in males.
The MIs above the maximum values and below the minimum values in control subjects are highlighted in pink and blue, respectively. The MIs for the ARHI-DMR in case 13 (see also Figure 3), the NAP1L5-DMR in cases 10
and 64, the PEG10-DMR in cases 5 and 8, the SNRPN-DMR in case 5, and the XIST-DMR in case 1 were consistently outside the normal range in three times experiments, and the mean values are described in Table S3.
